# Supplementary material for: A mutation in the low voltage-gated calcium channel CACNA1G alters the physiological properties of the channel, causing spinocerebellar ataxia
Source: Mol Brain. 2015 Dec 29;8:89. doi: 10.1186/s13041-015-0180-4 (PMC4693440; doi:10.1186/s13041-015-0180-4)
Supplement: Additional file 2: Table S1. — Summary of exome sequencing. (XLSX 42 kb) [file 13041_2015_180_MOESM2_ESM.xlsx]

## Sheet: Sheet1
	Table S1. Summary of exome sequencing.
	Sample	1-III-6	1-III-11	1-III-13
	Seqence Info
	Total read (bp)	8792029381	6881626010	8814236192
	Mean coverage	186.557	146.017	187.029
	Variant
	Total	97191	92063	93853
	Open database	11165	9535	10989
	Exon/Splice	2338	2168	2240
	AA Change	1897	1730	1816
	Heterozygous	1710	1502	1603
	Common		386
	In-house database		11
	Segregation		2
	Candidate region		1
